# Supplementary material for: Transcriptomics Reveals Discordant Lipid Metabolism Effects between In Vitro Models Exposed to Elafibranor and Liver Samples of NAFLD Patients after Bariatric Surgery
Source: Cells. 2022 Mar 4;11(5):893. doi: 10.3390/cells11050893 (PMC8909190; doi:10.3390/cells11050893)
Supplement: Supplementary file 1 [file cells-11-00893-s001.zip]

Archive with 1 entries (1 files):
- cells-1601778-supplementary.pdf
